# Supplementary material for: Isolation and Identification of Plant-Growth Inhibitory Constituents from Polygonum chinense Linn and Evaluation of Their Bioherbicidal Potential
Source: Plants (Basel). 2023 Apr 6;12(7):1577. doi: 10.3390/plants12071577 (PMC10096564; doi:10.3390/plants12071577)
Supplement: Supplementary file 1 [file plants-12-01577-s001.zip]

Archive with 1 entries (1 files):
- plants-2292127-supplementary.pdf
